# Supplementary material for: Oral Microbiota of Infants in Maternal Gestational Diabetes: A Systematic Review
Source: Children (Basel). 2024 Apr 2;11(4):421. doi: 10.3390/children11040421 (PMC11049358; doi:10.3390/children11040421)
Supplement: Supplementary file 1 [file children-11-00421-s001.zip]

Archive with 1 entries (1 files):
- children-2924337-supplementary.pdf
